# Supplementary material for: Landscape of protein domain interactome
Source: Protein Cell. 2015 May 12;6(8):610–4. doi: 10.1007/s13238-015-0158-0 (PMC4506283; doi:10.1007/s13238-015-0158-0)
Supplement: Supplementary file 1 — Supplementary material 1 (XLSX 52 kb) [file 13238_2015_158_MOESM1_ESM.xlsx]

## Sheet: Sheet1
Supplementary Table 1.
Functions of Top Frequent and Rare DDIs
Top 10 Frequent DDIs
pfam domain	pfam domain	Name of domains	Name of domains	Function of domains	Function of domains
PF01454	PF12440	MAGE	MAGE_N	Melanoma-associated antigen	Melanoma associated antigen family N terminal
PF00091	PF03953	Tubulin	Tubulin_C	Tubulin/FtsZ family, GTPase domain, involved in polymer formation	Tubulin C-terminal domain, involved in polymer formation.
PF00217	PF02807	ATP-gua_Ptrans	ATP-gua_PtransN	ATP:guanido phosphotransferase family, reversibly catalyse the transfer of phosphate between ATP and various phosphogens.	ATP:guanido phosphotransferase family, reversibly catalyse the transfer of phosphate between ATP and various phosphogens.
PF03131	PF08383	bZIP_Maf	Maf_N	Mediates the transcription factors dimerization and DNA binding properties	Maf N-terminal region, regulate insulin gene expression in erythroid differentiation and in differentiation of the neuroretina
PF02891	PF14324	zf-MIZ	PINIT	MIZ zinc finger,found in PIAS protein, functions as a transcription factor	PINIT domain, found in PIAS protein, functions as a transcription factor
PF02991	PF03416	Atg8	Peptidase_C54	Regulate microtubule binding activity	Unknown
PF00026	PF07966	Asp	A1_Propeptide	Aspartate protease is a family of protease enzymes that use an aspartate residue for catalysis of their peptide substra	A1 Propeptide
PF00578	PF10417	AhpC-TSA	1-cysPrx_C	Contains protein related to alkyl hydroperoxide reductase and thiol specific antioxidant.	C-terminal domain of 1-Cys peroxiredoxin, which protects cells against membrane oxidation through glutathione (GSH)-dependent reduction of phospholipid hydroperoxides to corresponding alcohols
PF02263	PF02841	GBP	GBP_C	Guanylate-binding protein	Guanylate-binding protein
PF01431	PF05649	Peptidase_M13	Peptidase_M13_N	Peptidase family M13	Peptidase family M13
Top 10 Rare DDIs
pfam domain	pfam domain	Name of domains	Name of domains	Function of domains	Function of domains
PF00057	PF07645	Ldl_recept_a	EGF_CA	Low density lipoprotein receptor gene family. Active in cell signalling pathway.	Calcium-binding EGF domain
PF00058	PF07645	Ldl_recept_b	EGF_CA	Low density lipoprotein receptor gene family. Active in cell signalling pathway.	Calcium-binding EGF domain
PF00090	PF07645	TSP_1	EGF_CA	Thrombospondin. Thrombospondins are secreted proteins with antiangiogenic abilities	Calcium-binding EGF domain
PF00595	PF07714	PDZ	Pkinase_Tyr	Help anchor transmembrane proteins to the cytoskeleton and hold together signaling complexes.	Tyrosine kinase
PF00092	PF07645	VWA	EGF_CA	Von Willebrand factor type A domain. The domains interact with many ligands and incorporate with proteins functioning in cell adhesion, migration, homing, pattern formation, and signal transduction	Calcium-binding EGF domain
PF00169	PF00595	PH	PDZ	Pleckstrin homology domain, involved in intracellular signaling or as constituents of the cytoskeleton	Help anchor transmembrane proteins to the cytoskeleton and hold together signaling complexes.
PF00057	PF13855	Ldl_recept_a	LRR_8	Low density lipoprotein receptor gene family. Active in cell signalling pathway.	Leucine-rich repeat, involved in the formation of protein–protein interactions.
PF00008	PF00040	EGF	fn2	EGF-like domain.	Fibronectin type II domain, is a collagen-binding protein domain, involved in a number of important functions e.g., wound healing; cell adhesion; blood coagulation; cell differentiation and migration; maintenance of the cellular cytoskeleton; and tumour metastasis.
PF00008	PF00053	EGF	Laminin_EGF	EGF-like domain.	An important and biologically active part of the basal lamina, influencing cell differentiation, migration, adhesion as well as phenotype and survival.
PF00008	PF01030	EGF	Recep_L_domain	EGF-like domain.	The L domains make up the bilobal ligand binding site for receptors.
